# Supplementary material for: Determination of Novel Anti-Cancer Agents by Targeting OGG1 Enzyme Using Integrated Bioinformatics Methods
Source: Int J Environ Res Public Health. 2021 Dec 16;18(24):13290. doi: 10.3390/ijerph182413290 (PMC8706639; doi:10.3390/ijerph182413290)
Supplement: Supplementary file 1 [file ijerph-18-13290-s001.zip]

Archive with 1 entries (1 files):
- ijerph-1464150-supplementary.pdf
